# Supplementary material for: Morphometric measurements of dragonfly wings: the accuracy of pinned, scanned and detached measurement methods
Source: Zookeys. 2013 Mar 8;(276):77–84. doi: 10.3897/zookeys.276.4207 (PMC3677344; doi:10.3897/zookeys.276.4207)
Supplement: Supplementary file 1 — Morphometric measurements of dragonfly wings (doi: 10.3897/zookeys.276.4207.app) File format: Microsoft Excell document (xls). [file ZooKeys-276-077-s001.xls]

## Sheet: Sheet1
individual	pinned 1	pinned 2	pinned 3	scan 1	scan 2	scan 3	blind 1	blind 2	blind 3	slide 1	slide 2	slide 3		LEGEND
JT01	22.86	22.77	22.81	22.7335	22.7642	22.7642	22.71	22.81	22.75	22.68	22.71	22.71		individual	the identity of each specimen
JT02	20.95	21.2	21.07	20.7525	20.7559	20.7811	20.76	20.64	20.92	20.7	20.6	20.64		pinned 1,2 &3	the three repeated measures taken from the pinned specimens
JT03	34.04	33.95	34.21	31.1512	31.1753	31.1791	33.88	33.84	34.01	33.94	34.02	34.04		scan 1,2 &3	the three repeated measures taken from the scanned images
JT04	25.35	25.39	25.17	25.2823	25.2541	25.3364	25.23	25.25	25.2	25.23	25.28	25.2		blind 1,2 &3	the three repeated measures taken from the pinned specimens that had their identity labls concealed
JT05	21.29	20.96	20.61	20.9708	20.9029	20.9637	20.61	20.77	20.93	20.82	21.15	20.89		slide 1,2 &3	the three repeaded measures taken from the removed and slide-mounted wings
JT06	32.01	32.14	31.93	32.0234	31.9317	31.9284	31.77	31.88	31.82	31.95	31.77	31.92
JT08	24.56	24.68	24.78	24.6387	24.8042	24.5001	24.64	24.66	24.5	24.62	24.63	24.71
JT09	26.26	26.21	26.77	25.6913	25.7518	25.812	26.38	26.52	26.6	26.51	26.41	26.51
JT10	22.68	22.4	22.55	22.6477	22.6484	22.593	22.53	22.53	22.49	22.65	22.56	22.46
JT11	33.66	33.71	33.6	33.6274	33.714	33.6012	33.39	33.38	33.56	33.7	33.56	33.6
JT12	26.81	26.71	26.6	26.5641	26.5223	26.5575	26.62	26.43	26.54	26.62	26.59	26.67
JT13	21.9	21.9	21.75	21.7178	21.743	21.7439	21.77	21.69	21.7	21.6	21.76	21.59
JT14	30.48	30.44	30.46	30.1736	30.2099	30.2118	30.48	30.56	30.45	30.53	30.72	30.56
JT15	24.67	24.38	24.39	24.416	24.4408	24.4459	24.41	24.64	24.45	24.49	24.48	24.55
JT16	24.07	24.05	24.01	23.9649	24.0158	23.8817	23.84	23.85	23.83	23.8	24.17	23.86
JT17	22.68	22.41	22.65	22.0963	22.0219	21.9749	22.35	22.35	22.22	22.33	22.15	22.28
JT18	31.03	30.94	31	31.0778	31.0438	31.0383	30.82	31.06	30.85	31.12	31.24	31.07
JT19	38.72	38.97	38.72	34.3396	34.4676	34.4075	38.79	38.76	38.72	38.94	38.87	38.91
JT20	20.81	20.87	20.77	19.6515	19.5741	19.6027	20.91	20.9	20.68	20.83	20.83	20.89
JT21	38.93	38.86	38.85	38.4906	38.4812	38.4716	38.55	38.48	38.62	38.69	38.46	38.78
JT23	20.56	20.64	20.78	20.612	20.5371	20.6207	20.35	20.24	20.29	20.51	20.25	20.39
JT25	18.5	18.33	18.26	17.9659	17.9529	17.9054	18.27	17.88	18.03	17.91	18.2	17.87
JT26	20.86	20.93	20.9	20.8391	20.7195	20.7634	20.46	20.63	20.59	20.36	20.36	20.49
JT27	15.71	15.72	15.83	15.5879	15.6016	15.6781	15.74	15.71	15.52	15.42	15.34	15.6
JT28	19.29	19.45	19.21	19.1239	19.0788	19.1868	18.92	19.35	19.04	18.98	19.12	19.02
JT29	17.12	17.39	17.37	17.1747	17.2033	17.1589	17.17	17.21	16.77	16.89	16.91	16.95
JT30	25.76	25.57	25.76	25.2737	25.329	25.341	25.38	25.43	25.51	23.35	25.49	25.48
JT31	11	11.43	11.54	11.711	11.712	11.7093	11.25	11.35	11.36	11.37	11.31	11.37
JT32	27.3	27.25	27.45	26.6901	27.075	26.6959	26.89	26.96	27.06	27.19	27.14	26.97
JT33	25.07	25.34	25.54	26.4469	26.3966	26.4493	24.82	24.71	24.85	24.92	24.95	24.8
JT34	26.27	26.27	26	24.1691	24.1865	24.2439	25.78	25.68	25.81	26.18	25.84	26.05
JT35	16.36	16.3	16.38	16.4333	16.4244	16.3419	16.11	15.83	16.06	16.06	16.17	16
JT36	25.61	25.99	25.74	25.6486	25.7041	25.6753	25.45	25.48	25.4	25.31	25.35	25.15
JT37	17.27	17.27	17.25	17.1556	17.0905	17.1537	17.07	17.14	16.95	16.83	16.64	16.75
JT38	25.44	25.85	25.84	25.55	25.6076	25.5495	25.51	25.37	25.33	25.5	25.34	25.4
JT39	19.3	19.45	19.4	19.3334	19.3003	19.2159	19.04	19.29	19.13	19.06	18.91	19.01
JT40	18.27	18.46	18.25	18.0006	17.6809	18.0924	18.25	18.28	18.09	17.98	17.99	18.12
JT41	26.92	27.01	27.13	26.7723	26.7284	26.6163	26.75	26.64	26.8	26.64	26.57	26.81
JT42	28.51	28.42	28.58	28.5259	28.5188	28.4917	28.3	28.04	28.12	28	28.05	28.06
JT43	27.75	27.65	27.76	27.3999	27.392	27.4284	27.23	27.5	27.3	27.18	27.31	27.31
JT44	32.82	33.12	33.08	30.6508	30.7835	30.7366	32.78	32.82	32.79	32.9	32.97	32.95
JT45	26.7	26.87	26.97	25.9744	26.0609	25.97	26.7	26.59	26.57	26.77	26.65	26.66
JT46	25.81	25.8	25.71	25.2298	25.3471	25.3611	25.57	25.48	25.64	25.54	25.58	25.48
JT47	46.55	46.47	46.69	43.4479	43.4831	43.4596	46.58	46.65	46.59	46.51	46.3	46.57
JT48	42.84	42.87	42.7	43.2663	43.257	43.3222	42.56	42.81	42.92	42.68	42.71	42.71
JT49	44.14	44.13	44.42	43.8127	43.7637	43.7637	43.78	43.49	43.69	43.84	43.77	44.12
JT50	44.74	44.63	44.58	43.8369	43.8495	43.8082	44.05	44.31	44.22	44.68	44.25	44.17
JT51	43.76	43.77	43.65	43.2939	43.301	43.2741	43.58	43.51	43.69	43.6	43.73	43.41
JT52	40.39	40.3	40.29	38.7139	38.7489	38.8153	40.25	40.34	40.37	39.73	40.24	40.2
JT53	45.78	45.54	45.51	42.8165	42.7367	42.856	45.52	45.65	45.59	45.51	45.7	45.52
JT55	43.39	43.48	43.32	42.3632	42.3778	42.368	43.09	42.9	42.83	43.34	43.52	43.35
JT56	46.12	46.07	46.1	45.5485	45.6161	45.5202	45.81	45.86	45.88	46.27	46.05	46.08
JT57	39.58	39.58	39.52	38.2158	38.144	38.167	39.41	39.37	39.36	39.4	39.32	39.4
JT58	44.41	44.64	44.6	42.9607	42.819	43.0123	44.26	44.37	44.26	44.34	44.35	44.46
JT59	38.69	38.56	38.6	38.6159	38.5882	38.5813	38.45	38.51	38.26	38.5	38.54	38.66
JT60	36.63	36.57	36.73	37.4545	37.4532	37.4271	38.06	38.46	38.72	38.45	38.6	38.49
JT61	44.46	44.56	44.53	43.8702	43.9574	43.9245	44.16	44.19	44.32	44.22	44.39	44.2
JT62	41.65	41.55	41.55	39.6969	39.7522	39.7354	41.47	41.53	41.47	41.62	41.61	41.6
JT63	24.42	24.34	24.58	24.1314	24.1949	24.0709	25.58	25.87	25.55	24.44	24.42	24.43
JT65	33.61	33.67	33.7	32.7208	32.8049	32.7738	33.66	33.62	33.67	33.49	33.49	33.46
JT66	31.54	31.57	31.56	31.2596	31.2528	31.263	31.49	31.41	31.54	31.26	31.45	31.28
JT67	28.77	28.6	28.64	26.9399	26.9116	27.0257	28.76	28.6	28.53	28.62	28.69	28.66
JT68	29.93	29.91	29.69	30.1187	30.1182	30.1191	30.02	29.83	29.91	30	29.93	29.96
JT69	29.8	29.79	29.86	27.4863	29.4478	27.4162	29.8	29.76	29.94	29.81	29.84	29.69
JT70	29.63	29.55	29.62	29.3875	29.4282	29.4528	29.48	29.48	29.5	29.25	29.46	29.39
JT71	24.64	24.59	24.65	24.5096	24.5685	24.4822	24.22	24.16	24.22	24.18	24.42	24.21
JT72	30.33	30.13	30.44	30.3582	30.3243	30.3755	30.42	30.43	29.9	30.37	30.36	30.38
JT73	31.76	31.79	31.76	31.8707	31.8979	31.9606	31.83	31.78	31.62	31.87	31.81	31.98
JT74	35.36	35.47	35.4	31.0315	31.0525	31.0387	35.15	35.2	35.18	34.99	35.14	34.97
JT75	22.46	22.12	22.07	21.8383	21.8828	21.8417	22.15	22.13	21.98	22.16	22.19	22.01
JT76	28.44	28.33	28.3	28.2849	28.264	28.2679	28.08	28.16	28.24	28.28	28.29	28.24

## Sheet: Sheet2
type	repeat	specimen	measure
s	1	1	22.7335
s	2	1	22.7642
s	3	1	22.7642
b	1	1	22.71
b	2	1	22.81
b	3	1	22.75
h	1	1	22.86
h	2	1	22.77
h	3	1	22.81
l	1	1	22.68
l	2	1	22.71
l	3	1	22.71
s	1	2	20.7525
s	2	2	20.7559
s	3	2	20.7811
b	1	2	20.76
b	2	2	20.64
b	3	2	20.92
h	1	2	20.95
h	2	2	21.2
h	3	2	21.07
l	1	2	20.7
l	2	2	20.6
l	3	2	20.64
s	1	3	31.1512
s	2	3	31.1753
s	3	3	31.1791
b	1	3	33.88
b	2	3	33.84
b	3	3	34.01
h	1	3	34.04
h	2	3	33.95
h	3	3	34.21
l	1	3	33.94
l	2	3	34.02
l	3	3	34.04
s	1	4	25.2823
s	2	4	25.2541
s	3	4	25.3364
b	1	4	25.23
b	2	4	25.25
b	3	4	25.2
h	1	4	25.35
h	2	4	25.39
h	3	4	25.17
l	1	4	25.23
l	2	4	25.28
l	3	4	25.2
s	1	5	20.9708
s	2	5	20.9029
s	3	5	20.9637
b	1	5	20.61
b	2	5	20.77
b	3	5	20.93
h	1	5	21.29
h	2	5	20.96
h	3	5	20.61
l	1	5	20.82
l	2	5	21.15
l	3	5	20.89
s	1	6	32.0234
s	2	6	31.9317
s	3	6	31.9284
b	1	6	31.77
b	2	6	31.88
b	3	6	31.82
h	1	6	32.01
h	2	6	32.14
h	3	6	31.93
l	1	6	31.95
l	2	6	31.77
l	3	6	31.92
s	1	7	24.6387
s	2	7	24.8042
s	3	7	24.5001
b	1	7	24.64
b	2	7	24.66
b	3	7	24.5
h	1	7	24.56
h	2	7	24.68
h	3	7	24.78
l	1	7	24.62
l	2	7	24.63
l	3	7	24.71
s	1	8	25.6913
s	2	8	25.7518
s	3	8	25.812
b	1	8	26.38
b	2	8	26.52
b	3	8	26.6
h	1	8	26.26
h	2	8	26.21
h	3	8	26.77
l	1	8	26.51
l	2	8	26.41
l	3	8	26.51
s	1	9	22.6477
s	2	9	22.6484
s	3	9	22.593
b	1	9	22.53
b	2	9	22.53
b	3	9	22.49
h	1	9	22.68
h	2	9	22.4
h	3	9	22.55
l	1	9	22.65
l	2	9	22.56
l	3	9	22.46
s	1	10	33.6274
s	2	10	33.714
s	3	10	33.6012
b	1	10	33.39
b	2	10	33.38
b	3	10	33.56
h	1	10	33.66
h	2	10	33.71
h	3	10	33.6
l	1	10	33.7
l	2	10	33.56
l	3	10	33.6
s	1	11	26.5641
s	2	11	26.5223
s	3	11	26.5575
b	1	11	26.62
b	2	11	26.43
b	3	11	26.54
h	1	11	26.81
h	2	11	26.71
h	3	11	26.6
l	1	11	26.62
l	2	11	26.59
l	3	11	26.67
s	1	12	21.7178
s	2	12	21.743
s	3	12	21.7439
b	1	12	21.77
b	2	12	21.69
b	3	12	21.7
h	1	12	21.9
h	2	12	21.9
h	3	12	21.75
l	1	12	21.6
l	2	12	21.76
l	3	12	21.59
s	1	13	30.1736
s	2	13	30.2099
s	3	13	30.2118
b	1	13	30.48
b	2	13	30.56
b	3	13	30.45
h	1	13	30.48
h	2	13	30.44
h	3	13	30.46
l	1	13	30.53
l	2	13	30.72
l	3	13	30.56
s	1	14	24.416
s	2	14	24.4408
s	3	14	24.4459
b	1	14	24.41
b	2	14	24.64
b	3	14	24.45
h	1	14	24.67
h	2	14	24.38
h	3	14	24.39
l	1	14	24.49
l	2	14	24.48
l	3	14	24.55
s	1	15	23.9649
s	2	15	24.0158
s	3	15	23.8817
b	1	15	23.84
b	2	15	23.85
b	3	15	23.83
h	1	15	24.07
h	2	15	24.05
h	3	15	24.01
l	1	15	23.8
l	2	15	24.17
l	3	15	23.86
s	1	16	22.0963
s	2	16	22.0219
s	3	16	21.9749
b	1	16	22.35
b	2	16	22.35
b	3	16	22.22
h	1	16	22.68
h	2	16	22.41
h	3	16	22.65
l	1	16	22.33
l	2	16	22.15
l	3	16	22.28
s	1	17	31.0778
s	2	17	31.0438
s	3	17	31.0383
b	1	17	30.82
b	2	17	31.06
b	3	17	30.85
h	1	17	31.03
h	2	17	30.94
h	3	17	31
l	1	17	31.12
l	2	17	31.24
l	3	17	31.07
s	1	18	34.3396
s	2	18	34.4676
s	3	18	34.4075
b	1	18	38.79
b	2	18	38.76
b	3	18	38.72
h	1	18	38.72
h	2	18	38.97
h	3	18	38.72
l	1	18	38.94
l	2	18	38.87
l	3	18	38.91
s	1	19	19.6515
s	2	19	19.5741
s	3	19	19.6027
b	1	19	20.91
b	2	19	20.9
b	3	19	20.68
h	1	19	20.81
h	2	19	20.87
h	3	19	20.77
l	1	19	20.83
l	2	19	20.83
l	3	19	20.89
s	1	20	38.4906
s	2	20	38.4812
s	3	20	38.4716
b	1	20	38.55
b	2	20	38.48
b	3	20	38.62
h	1	20	38.93
h	2	20	38.86
h	3	20	38.85
l	1	20	38.69
l	2	20	38.46
l	3	20	38.78
s	1	21	20.612
s	2	21	20.5371
s	3	21	20.6207
b	1	21	20.35
b	2	21	20.24
b	3	21	20.29
h	1	21	20.56
h	2	21	20.64
h	3	21	20.78
l	1	21	20.51
l	2	21	20.25
l	3	21	20.39
s	1	22	17.9659
s	2	22	17.9529
s	3	22	17.9054
b	1	22	18.27
b	2	22	17.88
b	3	22	18.03
h	1	22	18.5
h	2	22	18.33
h	3	22	18.26
l	1	22	17.91
l	2	22	18.2
l	3	22	17.87
s	1	23	20.8391
s	2	23	20.7195
s	3	23	20.7634
b	1	23	20.46
b	2	23	20.63
b	3	23	20.59
h	1	23	20.86
h	2	23	20.93
h	3	23	20.9
l	1	23	20.36
l	2	23	20.36
l	3	23	20.49
s	1	24	15.5879
s	2	24	15.6016
s	3	24	15.6781
b	1	24	15.74
b	2	24	15.71
b	3	24	15.52
h	1	24	15.71
h	2	24	15.72
h	3	24	15.83
l	1	24	15.42
l	2	24	15.34
l	3	24	15.6
s	1	25	19.1239
s	2	25	19.0788
s	3	25	19.1868
b	1	25	18.92
b	2	25	19.35
b	3	25	19.04
h	1	25	19.29
h	2	25	19.45
h	3	25	19.21
l	1	25	18.98
l	2	25	19.12
l	3	25	19.02
s	1	26	17.1747
s	2	26	17.2033
s	3	26	17.1589
b	1	26	17.17
b	2	26	17.21
b	3	26	16.77
h	1	26	17.12
h	2	26	17.39
h	3	26	17.37
l	1	26	16.89
l	2	26	16.91
l	3	26	16.95
s	1	27	25.2737
s	2	27	25.329
s	3	27	25.341
b	1	27	25.38
b	2	27	25.43
b	3	27	25.51
h	1	27	25.76
h	2	27	25.57
h	3	27	25.76
l	1	27	23.35
l	2	27	25.49
l	3	27	25.48
s	1	28	11.711
s	2	28	11.712
s	3	28	11.7093
b	1	28	11.25
b	2	28	11.35
b	3	28	11.36
h	1	28	11
h	2	28	11.43
h	3	28	11.54
l	1	28	11.37
l	2	28	11.31
l	3	28	11.37
s	1	29	26.6901
s	2	29	27.075
s	3	29	26.6959
b	1	29	26.89
b	2	29	26.96
b	3	29	27.06
h	1	29	27.3
h	2	29	27.25
h	3	29	27.45
l	1	29	27.19
l	2	29	27.14
l	3	29	26.97
s	1	30	26.4469
s	2	30	26.3966
s	3	30	26.4493
b	1	30	24.82
b	2	30	24.71
b	3	30	24.85
h	1	30	25.07
h	2	30	25.34
h	3	30	25.54
l	1	30	24.92
l	2	30	24.95
l	3	30	24.8
s	1	31	24.1691
s	2	31	24.1865
s	3	31	24.2439
b	1	31	25.78
b	2	31	25.68
b	3	31	25.81
h	1	31	26.27
h	2	31	26.27
h	3	31	26
l	1	31	26.18
l	2	31	25.84
l	3	31	26.05
s	1	32	16.4333
s	2	32	16.4244
s	3	32	16.3419
b	1	32	16.11
b	2	32	15.83
b	3	32	16.06
h	1	32	16.36
h	2	32	16.3
h	3	32	16.38
l	1	32	16.06
l	2	32	16.17
l	3	32	16
s	1	33	25.6486
s	2	33	25.7041
s	3	33	25.6753
b	1	33	25.45
b	2	33	25.48
b	3	33	25.4
h	1	33	25.61
h	2	33	25.99
h	3	33	25.74
l	1	33	25.31
l	2	33	25.35
l	3	33	25.15
s	1	34	17.1556
s	2	34	17.0905
s	3	34	17.1537
b	1	34	17.07
b	2	34	17.14
b	3	34	16.95
h	1	34	17.27
h	2	34	17.27
h	3	34	17.25
l	1	34	16.83
l	2	34	16.64
l	3	34	16.75
s	1	35	25.55
s	2	35	25.6076
s	3	35	25.5495
b	1	35	25.51
b	2	35	25.37
b	3	35	25.33
h	1	35	25.44
h	2	35	25.85
h	3	35	25.84
l	1	35	25.5
l	2	35	25.34
l	3	35	25.4
s	1	36	19.3334
s	2	36	19.3003
s	3	36	19.2159
b	1	36	19.04
b	2	36	19.29
b	3	36	19.13
h	1	36	19.3
h	2	36	19.45
h	3	36	19.4
l	1	36	19.06
l	2	36	18.91
l	3	36	19.01
s	1	37	18.0006
s	2	37	17.6809
s	3	37	18.0924
b	1	37	18.25
b	2	37	18.28
b	3	37	18.09
h	1	37	18.27
h	2	37	18.46
h	3	37	18.25
l	1	37	17.98
l	2	37	17.99
l	3	37	18.12
s	1	38	26.7723
s	2	38	26.7284
s	3	38	26.6163
b	1	38	26.75
b	2	38	26.64
b	3	38	26.8
h	1	38	26.92
h	2	38	27.01
h	3	38	27.13
l	1	38	26.64
l	2	38	26.57
l	3	38	26.81
s	1	39	28.5259
s	2	39	28.5188
s	3	39	28.4917
b	1	39	28.3
b	2	39	28.04
b	3	39	28.12
h	1	39	28.51
h	2	39	28.42
h	3	39	28.58
l	1	39	28
l	2	39	28.05
l	3	39	28.06
s	1	40	27.3999
s	2	40	27.392
s	3	40	27.4284
b	1	40	27.23
b	2	40	27.5
b	3	40	27.3
h	1	40	27.75
h	2	40	27.65
h	3	40	27.76
l	1	40	27.18
l	2	40	27.31
l	3	40	27.31
s	1	41	30.6508
s	2	41	30.7835
s	3	41	30.7366
b	1	41	32.78
b	2	41	32.82
b	3	41	32.79
h	1	41	32.82
h	2	41	33.12
h	3	41	33.08
l	1	41	32.9
l	2	41	32.97
l	3	41	32.95
s	1	42	25.9744
s	2	42	26.0609
s	3	42	25.97
b	1	42	26.7
b	2	42	26.59
b	3	42	26.57
h	1	42	26.7
h	2	42	26.87
h	3	42	26.97
l	1	42	26.77
l	2	42	26.65
l	3	42	26.66
s	1	43	25.2298
s	2	43	25.3471
s	3	43	25.3611
b	1	43	25.57
b	2	43	25.48
b	3	43	25.64
h	1	43	25.81
h	2	43	25.8
h	3	43	25.71
l	1	43	25.54
l	2	43	25.58
l	3	43	25.48
s	1	44	43.4479
s	2	44	43.4831
s	3	44	43.4596
b	1	44	46.58
b	2	44	46.65
b	3	44	46.59
h	1	44	46.55
h	2	44	46.47
h	3	44	46.69
l	1	44	46.51
l	2	44	46.3
l	3	44	46.57
s	1	45	43.2663
s	2	45	43.257
s	3	45	43.3222
b	1	45	42.56
b	2	45	42.81
b	3	45	42.92
h	1	45	42.84
h	2	45	42.87
h	3	45	42.7
l	1	45	42.68
l	2	45	42.71
l	3	45	42.71
s	1	46	43.8127
s	2	46	43.7637
s	3	46	43.7637
b	1	46	43.78
b	2	46	43.49
b	3	46	43.69
h	1	46	44.14
h	2	46	44.13
h	3	46	44.42
l	1	46	43.84
l	2	46	43.77
l	3	46	44.12
s	1	47	43.8369
s	2	47	43.8495
s	3	47	43.8082
b	1	47	44.05
b	2	47	44.31
b	3	47	44.22
h	1	47	44.74
h	2	47	44.63
h	3	47	44.58
l	1	47	44.68
l	2	47	44.25
l	3	47	44.17
s	1	48	43.2939
s	2	48	43.301
s	3	48	43.2741
b	1	48	43.58
b	2	48	43.51
b	3	48	43.69
h	1	48	43.76
h	2	48	43.77
h	3	48	43.65
l	1	48	43.6
l	2	48	43.73
l	3	48	43.41
s	1	49	38.7139
s	2	49	38.7489
s	3	49	38.8153
b	1	49	40.25
b	2	49	40.34
b	3	49	40.37
h	1	49	40.39
h	2	49	40.3
h	3	49	40.29
l	1	49	39.73
l	2	49	40.24
l	3	49	40.2
s	1	50	42.8165
s	2	50	42.7367
s	3	50	42.856
b	1	50	45.52
b	2	50	45.65
b	3	50	45.59
h	1	50	45.78
h	2	50	45.54
h	3	50	45.51
l	1	50	45.51
l	2	50	45.7
l	3	50	45.52
s	1	51	42.3632
s	2	51	42.3778
s	3	51	42.368
b	1	51	43.09
b	2	51	42.9
b	3	51	42.83
h	1	51	43.39
h	2	51	43.48
h	3	51	43.32
l	1	51	43.34
l	2	51	43.52
l	3	51	43.35
s	1	52	45.5485
s	2	52	45.6161
s	3	52	45.5202
b	1	52	45.81
b	2	52	45.86
b	3	52	45.88
h	1	52	46.12
h	2	52	46.07
h	3	52	46.1
l	1	52	46.27
l	2	52	46.05
l	3	52	46.08
s	1	53	38.2158
s	2	53	38.144
s	3	53	38.167
b	1	53	39.41
b	2	53	39.37
b	3	53	39.36
h	1	53	39.58
h	2	53	39.58
h	3	53	39.52
l	1	53	39.4
l	2	53	39.32
l	3	53	39.4
s	1	54	42.9607
s	2	54	42.819
s	3	54	43.0123
b	1	54	44.26
b	2	54	44.37
b	3	54	44.26
h	1	54	44.41
h	2	54	44.64
h	3	54	44.6
l	1	54	44.34
l	2	54	44.35
l	3	54	44.46
s	1	55	38.6159
s	2	55	38.5882
s	3	55	38.5813
b	1	55	38.45
b	2	55	38.51
b	3	55	38.26
h	1	55	38.69
h	2	55	38.56
h	3	55	38.6
l	1	55	38.5
l	2	55	38.54
l	3	55	38.66
s	1	56	37.4545
s	2	56	37.4532
s	3	56	37.4271
b	1	56	38.06
b	2	56	38.46
b	3	56	38.72
h	1	56	36.63
h	2	56	36.57
h	3	56	36.73
l	1	56	38.45
l	2	56	38.6
l	3	56	38.49
s	1	57	43.8702
s	2	57	43.9574
s	3	57	43.9245
b	1	57	44.16
b	2	57	44.19
b	3	57	44.32
h	1	57	44.46
h	2	57	44.56
h	3	57	44.53
l	1	57	44.22
l	2	57	44.39
l	3	57	44.2
s	1	58	39.6969
s	2	58	39.7522
s	3	58	39.7354
b	1	58	41.47
b	2	58	41.53
b	3	58	41.47
h	1	58	41.65
h	2	58	41.55
h	3	58	41.55
l	1	58	41.62
l	2	58	41.61
l	3	58	41.6
s	1	59	24.1314
s	2	59	24.1949
s	3	59	24.0709
b	1	59	25.58
b	2	59	25.87
b	3	59	25.55
h	1	59	24.42
h	2	59	24.34
h	3	59	24.58
l	1	59	24.44
l	2	59	24.42
l	3	59	24.43
s	1	60	32.7208
s	2	60	32.8049
s	3	60	32.7738
b	1	60	33.66
b	2	60	33.62
b	3	60	33.67
h	1	60	33.61
h	2	60	33.67
h	3	60	33.7
l	1	60	33.49
l	2	60	33.49
l	3	60	33.46
s	1	61	31.2596
s	2	61	31.2528
s	3	61	31.263
b	1	61	31.49
b	2	61	31.41
b	3	61	31.54
h	1	61	31.54
h	2	61	31.57
h	3	61	31.56
l	1	61	31.26
l	2	61	31.45
l	3	61	31.28
s	1	62	26.9399
s	2	62	26.9116
s	3	62	27.0257
b	1	62	28.76
b	2	62	28.6
b	3	62	28.53
h	1	62	28.77
h	2	62	28.6
h	3	62	28.64
l	1	62	28.62
l	2	62	28.69
l	3	62	28.66
s	1	63	30.1187
s	2	63	30.1182
s	3	63	30.1191
b	1	63	30.02
b	2	63	29.83
b	3	63	29.91
h	1	63	29.93
h	2	63	29.91
h	3	63	29.69
l	1	63	30
l	2	63	29.93
l	3	63	29.96
s	1	64	27.4863
s	2	64	29.4478
s	3	64	27.4162
b	1	64	29.8
b	2	64	29.76
b	3	64	29.94
h	1	64	29.8
h	2	64	29.79
h	3	64	29.86
l	1	64	29.81
l	2	64	29.84
l	3	64	29.69
s	1	65	29.3875
s	2	65	29.4282
s	3	65	29.4528
b	1	65	29.48
b	2	65	29.48
b	3	65	29.5
h	1	65	29.63
h	2	65	29.55
h	3	65	29.62
l	1	65	29.25
l	2	65	29.46
l	3	65	29.39
s	1	66	24.5096
s	2	66	24.5685
s	3	66	24.4822
b	1	66	24.22
b	2	66	24.16
b	3	66	24.22
h	1	66	24.64
h	2	66	24.59
h	3	66	24.65
l	1	66	24.18
l	2	66	24.42
l	3	66	24.21
s	1	67	30.3582
s	2	67	30.3243
s	3	67	30.3755
b	1	67	30.42
b	2	67	30.43
b	3	67	29.9
h	1	67	30.33
h	2	67	30.13
h	3	67	30.44
l	1	67	30.37
l	2	67	30.36
l	3	67	30.38
s	1	68	31.8707
s	2	68	31.8979
s	3	68	31.9606
b	1	68	31.83
b	2	68	31.78
b	3	68	31.62
h	1	68	31.76
h	2	68	31.79
h	3	68	31.76
l	1	68	31.87
l	2	68	31.81
l	3	68	31.98
s	1	69	31.0315
s	2	69	31.0525
s	3	69	31.0387
b	1	69	35.15
b	2	69	35.2
b	3	69	35.18
h	1	69	35.36
h	2	69	35.47
h	3	69	35.4
l	1	69	34.99
l	2	69	35.14
l	3	69	34.97
s	1	70	21.8383
s	2	70	21.8828
s	3	70	21.8417
b	1	70	22.15
b	2	70	22.13
b	3	70	21.98
h	1	70	22.46
h	2	70	22.12
h	3	70	22.07
l	1	70	22.16
l	2	70	22.19
l	3	70	22.01
s	1	71	28.2849
s	2	71	28.264
s	3	71	28.2679
b	1	71	28.08
b	2	71	28.16
b	3	71	28.24
h	1	71	28.44
h	2	71	28.33
h	3	71	28.3
l	1	71	28.28
l	2	71	28.29
l	3	71	28.24
